# Supplementary material for: Pan-Genome Analysis of Vibrio cholerae and Vibrio metschnikovii Strains Isolated From Migratory Birds at Dali Nouer Lake in Chifeng, China
Source: Front Vet Sci. 2021 May 31;8:638820. doi: 10.3389/fvets.2021.638820 (PMC8202012; doi:10.3389/fvets.2021.638820)
Supplement: Supplementary file 1 [file Table_1.XLS]

## Sheet: Identification primers
Supplement Table S1 Identification primers of V. cholerae and V. metschnikovii
Primer	Target gene		Sequence (3’ to 5’)	Amplicon（bp)	Annealing temperature (℃)	reference
ompW-F	ompW	V. cholerae identification primers	CACCAAGAAGGTGACTTTATTGTG	588 bp	55	Nandi B., et al., 2000
ompW-R			GAACTTATAACCACCCGCG
ctxA-F	ctxA	V. cholerae CT toxin gene ctxA identification primers	CTCAGACGGGATTTGTTAGGCACG	301 bp	55
ctxA-R			TCTATCTCTGTAGCCCCTATTACG
tcpA-F	tcpA	V. cholerae TCP fimbriae gene tcpA identification primers	TGCTGTCMGTRYCGCACCAG	1185 bp	55	Li F., et al., 2014
tcpA-R			CGGCAGAGGCCARRATCGCCT
hlyA-F	hlyA	V. cholerae hemolysin gene hlyA identification primers	GGCAAACAGCGAAACAAATACC	738/727 bp	55
hlyA-R			GCTCAGCGGGCTAATACGRTT
O1-rfb-F	O1-rfb	V. cholerae O1 identification primers	CCCAAATGCCACTAACCTTG	572 bp	50	Alam M., et al., 2006
O1-rfb-R			GGTCATCTGTAAGTACAAC
O139-rfb-F	O139-rfb	V. cholerae O139 identification primers	AGCCTCTTTATTACGGGTGG	449 bp	55
O139-rfb-R			GTCAAACCCGATCGTAAAGG
chxA-F	chxA	V. cholerae virulence gene chxA identification primers	GAAATATCATCGAGGTGCCT	1072/1090 bp	50	Awasthi S. P., et al., 2014
chxA-R			GCAACTTCAGCGTGAGTTGC
infC-F	infC	V. metschnikovii identification primers	AGCATGACCAAGCTGCTCTT	260	60	Cao J., et al., 2010
infC-R			GCAAATATCCGACAGCACCATT
