# Supplementary material for: Pan-Genome Analysis of Vibrio cholerae and Vibrio metschnikovii Strains Isolated From Migratory Birds at Dali Nouer Lake in Chifeng, China
Source: Front Vet Sci. 2021 May 31;8:638820. doi: 10.3389/fvets.2021.638820 (PMC8202012; doi:10.3389/fvets.2021.638820)
Supplement: Supplementary file 2 [file Table_2.XLS]

## Sheet: Sheet1
Supplement Table S2 The information of strains from Genbank
Isolate name	Identification	Time	Location	Genbank
N16961	V. cholerae	1975	Bangladesh	NC_002505/NC_002506
MJ-1236	V. cholerae	1994	Bangladesh	NC_012667/NC_012668
CRC711	V. cholerae	1962	Kolkata, India	CP013303/CP013304
C5	V. cholerae	1957	Makassar, Indonesia	CP013301/CP013302
E9120	V. cholerae	1961	Indonesia	CP013313/CP013314
M66-2	V. cholerae	1937	Makassar	NC_012578.1/NC_012580.1
M2140	V. cholerae	1977	Australia	CP013315/CP013316
2740-80	V. cholerae	1980	USA Gulf Coast	NZ_AAUT00000000
NCTC5395	V. cholerae	1938	Baghdad, Iraq	CP013317/CP013318
V060002	V. cholerae	1997	Indonesia	NZ_AP018677.1
LMA3984-4	V. cholerae	2007	Amazonian	CP002555.1/CP002556.1
MS6	V. cholerae	2008	Thailand–Myanmar border area	NZ_AP014524.1/NZ_AP014525.1
FJ147	V. cholerae	2005	China	CP009041/CP009042
KW3	V. cholerae	2010	Haiti	NZ_CP006947.1/NZ_CP006948.1
2010EL-1786	V. cholerae	2010	Haiti	NC_016445.1/NC_016446.1
O395	V. cholerae	1965	India	NC_009456.1/NC_009457.1
IEC224	V. cholerae	1994	Amazonian	NC_016944.1/NC_016945.1
CRC1106	V. cholerae	1964	Kolkata, India	NZ_CP013305.1/NZ_CP013306.1
E1162	V. cholerae	1962	Shanghai, China	NZ_CP013309.1/NZ_CP013310.1
E1320	V. cholerae	1974	Shanghai, China	NZ_CP013311.1/NZ_CP013312.1
A19	V. cholerae	1971	Bangladesh	NZ_LT907989.1/NZ_LT907990.1
NCTC 30	V. cholerae	1916	Egypt	NZ_LS997867.1/NZ_LS997868.1
Env-390	V. cholerae	2012	Haiti	NZ_CP013013.1/NZ_CP013014.1
20000	V. cholerae	2016	Russia	NZ_CP036499.1/NZ_CP036500.1
RFB16	V. cholerae	2017	USA: Pittsburgh	NZ_CP043554.1/NZ_CP043556.1
10432-62	V. cholerae	1962	Philippines	NZ_CP010812.1
1154-74	V. cholerae	1974	India	NZ_CP010811.1
TSY216	V. cholerae	2010	Thailand	CP007653.1/CP007654.1/CP007655.1
E4	V. cholerae	1986	Goldberg and Mekalanos	NZ_CP033515.1NZ_CP033513.1
2012EL-2176	V. cholerae	2012	Haiti	NZ_CP007634.1/NZ_CP007635.1
4295STDY6534232	V. cholerae	2013	Bangladesh	NZ_LT992488.1/NZ_LT992489.1
4295STDY6534248	V. cholerae	2014	Bangladesh	NZ_LT992492.1/NZ_LT992493.1
4295STDY6534216	V. cholerae	2014	Bangladesh	NZ_LT992486.1/NZ_LT992487.1
FORC_073	V. cholerae	2017	South Korea: Seoul	NZ_CP024082.1/NZ_CP024083.1
FORC_055	V. cholerae	2014	South Korea: Seoul	NZ_CP016987.1/NZ_CP016988.1
FDAARGOS_223	V. cholerae	NA	USA	NZ_CP020408.2/NZ_CP020407.2
A1552	V. cholerae	1992	USA	NZ_CP028894.1/NZ_CP028895.1
BC1071	V. cholerae	2016	Germany	NZ_LT897797.1/NZ_LT897798.1
E7946	V. cholerae	1978	Bahrain	NZ_CP024162.1/NZ_CP024163.1
2012Env-9	V. cholerae	2012	Haiti: Lassalle	NZ_CP012997.1/NZ_CP012998.1
Sa5Y	V. cholerae	2004	California	NZ_CP028892.1/NZ_CP028893.1
CIP 69.14	V. Metschnikovii	NA	NA	GCA_000176155.1
NCTC8443	V. Metschnikovii	NA	NA	GCA_900460295.1
NCTC8563	V. Metschnikovii	NA	NA	GCA_900460305.1
CSSed162cmB_173	V. Metschnikovii	NA	NA	GCA_007129305.1
NA: not applicable
