# Supplementary material for: Pan-Genome Analysis of Vibrio cholerae and Vibrio metschnikovii Strains Isolated From Migratory Birds at Dali Nouer Lake in Chifeng, China
Source: Front Vet Sci. 2021 May 31;8:638820. doi: 10.3389/fvets.2021.638820 (PMC8202012; doi:10.3389/fvets.2021.638820)
Supplement: Supplementary file 3 [file Table_3.XLS]

## Sheet: V.cholerae MLST
Supplement Table S3 MLST of V. cholerae
Strain	adk	gyrB	mdh	metE	pgm	pntA	purM	pyrC	ST	Group
N16961	7	11	4	37	2	12	1	20	69	C
O395	7	11	4	9	2	12	1	38	73	C
M66-2	7	11	4	37	2	12	1	38	71	C
MJ-1236	7	11	4	37	2	12	1	20	69	C
2010EL-1786	7	11	4	37	2	12	1	20	69	C
IEC224	7	11	4	37	2	12	1	20	69	C
2012EL-2176	7	11	4	37	2	12	1	20	69	C
2012Ev-9	7	57	15	96	2	2	1	75	173	A
MS6	7	2	4	37	2	12	1	38	75	C
FJ147	7	11	4	37	2	12	1	20	69	C
1154-74	14	14	4	53	ND	22	17	35	14	A
10432-62	111	125	14	1	ND	19	1	59	741	A
A19	7	11	4	37	2	12	1	20	69	C
KW3	7	11	4	37	2	12	1	20	69	C
2740-80	7	2	4	37	2	12	1	38	75	C
Env-390	7	57	15	96	2	2	1	75	173	A
C5	7	11	4	37	2	12	1	20	69	C
E1320	7	11	4	37	2	12	1	38	71	C
CRC711	7	11	4	37	2	12	1	20	69	C
CRC1106	7	11	4	37	2	12	1	20	69	C
E1162	7	11	4	37	2	12	1	20	69	C
NCTC5395	7	11	4	37	2	12	1	38	71	C
M2140	7	11	4	37	2	12	1	37	70	C
E9120	7	11	4	37	2	12	1	20	69	C
FDAARGOS_223	7	11	4	37	2	12	1	20	69	C
FORC_055	12	5	2	1	ND	30	6	40	746	A
E7946	7	11	4	37	2	12	1	20	69	C
Sa5Y	2	44	11	64		3	8	43	438	A
A1552	7	11	4	37	2	12	1	20	69	C
V060002	7	11	4	37	2	12	1	20	69	C
FORC_073	46	46	1	6		39	18	2	289	A
E4	7	11	4	37	2	12	1	20	69	C
2000	1	31	56	99	ND	70	48	13	178	A
RFB16	18	41	14	unknown	unknown	71	119	35	unknown	A
BC1071	14	5	14	43		24	1	149	514	A
4295STDY6534232	7	11	4	37	2	12	1	20	69	C
4295STDY6534216	7	11	4	37	2	12	1	20	69	C
4295STDY6534248	7	11	4	37	2	12	1	20	69	C
NCTC30	41	175	103	31	ND	188	45	294	1206	B
C1.1	unknown	66	unknown	331	unknown	unknown	93	unknown	unknown	B
C1F.2	unknown	unknown	unknown	unknown	unknown	36	93	unknown	unknown	B
1S.2	unknown	unknown	unknown	unknown	unknown	36	93	unknown	unknown	B
2W	41	unknown	unknown	unknown	unknown	58	93	unknown	unknown	B
2XS.1	unknown	38	103	unknown	unknown	36	unknown	unknown	unknown	B
4C.1	unknown	119	unknown	unknown	unknown	36	unknown	unknown	unknown	B
5G	unknown	38	103	unknown	unknown	36	unknown	unknown	unknown	B
5G.R	unknown	66	unknown	331	unknown	unknown	93	unknown	unknown	B
7F.1	unknown	unknown	unknown	unknown	unknown	unknown	93	unknown	unknown	B
7W	unknown	unknown	unknown	unknown	unknown	36	45	unknown	unknown	B
8C.1	unknown	66	unknown	331	unknown	unknown	93	unknown	unknown	B
8C.2	unknown	66	unknown	331	unknown	unknown	93	unknown	unknown	B
11C.1	unknown	38	103	unknown	unknown	36	unknown	unknown	unknown	B
11G.1	unknown	unknown	unknown	unknown	unknown	unknown	unknown	unknown	unknown	B
11G.R	unknown	119	unknown	unknown	unknown	58	93	unknown	unknown	B
11S.2	unknown	119	unknown	unknown	unknown	58	93	unknown	unknown	B
16.2.29	53	142	2	273	2	2	1	79	1304	A
18C.3	unknown	unknown	14	unknown	unknown	36	93	unknown	unknown	B
18C.a	unknown	38	103	unknown	unknown	36	unknown	unknown	unknown	B
18F.2	unknown	38	103	unknown	unknown	36	unknown	unknown	unknown	B
18F.b	unknown	38	103	unknown	unknown	36	unknown	unknown	unknown	B
18G.a	unknown	38	103	unknown	unknown	36	unknown	unknown	unknown	B
18G.b	unknown	38	103	unknown	unknown	36	unknown	unknown	unknown	B
18p.2	unknown	38	103	unknown	unknown	36	unknown	unknown	unknown	B
18s.2	unknown	38	103	unknown	unknown	36	unknown	unknown	unknown	B
18s.a	unknown	38	103	unknown	unknown	36	unknown	unknown	unknown	B
18s.b	unknown	38	103	unknown	unknown	36	unknown	unknown	unknown	B
18x.2	unknown	119	unknown	unknown	unknown	36	93	unknown	unknown	B
18x.3	unknown	119	unknown	unknown	unknown	36	93	unknown	unknown	B
18x.b	unknown	119	unknown	unknown	unknown	36	93	unknown	unknown	B
19C.1	unknown	119	unknown	unknown	unknown	58	93	unknown	unknown	B
19C.a	unknown	38	103	unknown	unknown	36	unknown	unknown	unknown	B
19C.B	unknown	38	103	unknown	unknown	36	unknown	unknown	unknown	B
19F.1	unknown	119	unknown	unknown	unknown	58	93	unknown	unknown	B
19F.3	unknown	119	unknown	unknown	unknown	58	93	unknown	unknown	B
19G.a	unknown	119	unknown	unknown	unknown	58	93	unknown	unknown	B
19G.b	unknown	119	unknown	unknown	unknown	58	93	unknown	unknown	B
19p.b	unknown	119	unknown	unknown	unknown	58	unknown	unknown	unknown	B
19p.c	unknown	119	unknown	unknown	unknown	58	unknown	unknown	unknown	B
19S.b	unknown	119	unknown	unknown	unknown	58	93	unknown	unknown	B
19X.a	unknown	119	unknown	unknown	unknown	58	93	unknown	unknown	B
19X.b	unknown	119	unknown	unknown	unknown	58	93	unknown	unknown	B
