# Supplementary material for: Pan-Genome Analysis of Vibrio cholerae and Vibrio metschnikovii Strains Isolated From Migratory Birds at Dali Nouer Lake in Chifeng, China
Source: Front Vet Sci. 2021 May 31;8:638820. doi: 10.3389/fvets.2021.638820 (PMC8202012; doi:10.3389/fvets.2021.638820)
Supplement: Supplementary file 4 [file Table_4.XLS]

## Sheet: strains information
Supplemnet Table S4 The information of all strains from migratory birds
Isolate name	Time	Identification	Host	Sample Type	location	resistance gene	T6SS
C1F_2	2018.8.23	vibrio cholerae	Larus ridibundus(lung)	epidemic materials	Chifeng，Inner Mongolia autonomous region, China	parE 、CRP	Hcp、VgrG、ImpB、ImpC、ImpG、ImpH、ImpI、VasD、ImpJ、ImpK、VasG、vasH、vasI、vasJ、impL, vasK, icmF、vasL、K11905
C1C_1	2018.8.23	vibrio cholerae	Larus ridibundus(intestines)	epidemic materials	Chifeng，Inner Mongolia autonomous region, China	parE 、CRP	Hcp、VgrG、ImpB、ImpC、ImpG、ImpH、ImpI、VasD、ImpJ、ImpK、VasG、vasH、vasI、vasJ、impL, vasK, icmF、vasL、K11905
C1S_2	2018.8.23	vibrio cholerae	Larus ridibundus(kidney)	epidemic materials	Chifeng，Inner Mongolia autonomous region, China	parE 、CRP	Hcp、VgrG、ImpB、ImpC、ImpG、ImpH、ImpI、VasD、ImpJ、ImpK、VasG、vasH、vasI、vasJ、impL, vasK, icmF、vasL、K11905
C2XS_1	2018.8.23	vibrio cholerae	Larus ridibundus(kidney)	epidemic materials	Chifeng，Inner Mongolia autonomous region, China	parE 、CRP	Hcp、VgrG、ImpB、ImpC、ImpG、ImpH、ImpI、VasD、ImpJ、ImpK、VasG、vasH、vasI、vasJ、impL, vasK, icmF、vasL、K11905
C4C_1	2018.8.23	vibrio cholerae	Himantopus himantopus(intestines)	epidemic materials	Chifeng，Inner Mongolia autonomous region, China	parE 、CRP	Hcp、VgrG、ImpB、ImpC、ImpG、ImpH、ImpI、VasD、ImpJ、ImpK、VasG、vasH、vasI、vasJ、impL, vasK, icmF、vasL、K11905
C5G	2018.8.23	vibrio cholerae	Pochard(liver)	epidemic materials	Chifeng，Inner Mongolia autonomous region, China	dfrE、parE、efrB、efrA、emeA、CRP、lsaA	Hcp、VgrG、ImpB、ImpC、ImpG、ImpH、ImpI、VasD、ImpJ、ImpK、VasG、vasH、vasI、vasJ、impL, vasK, icmF、vasL、K11905
C5G_R	2018.8.23	vibrio cholerae	Pochard(liver)	epidemic materials	Chifeng，Inner Mongolia autonomous region, China	parE 、CRP	Hcp、VgrG、ImpB、ImpC、ImpG、ImpH、ImpI、VasD、ImpJ、ImpK、VasG、vasH、vasI、vasJ、impL, vasK, icmF、vasL、K11905
C7F_1	2018.8.23	vibrio cholerae	Larus argentatus(lung)	epidemic materials	Chifeng，Inner Mongolia autonomous region, China	efrA、emeA、lsaA、efrB、CRP、parE	Hcp、VgrG、ImpB、ImpC、ImpG、ImpH、ImpI、VasD、ImpJ、ImpK、VasG、vasH、vasI、vasJ、impL, vasK, icmF、vasL、K11905
C8C_1	2018.8.23	vibrio cholerae	Tadorna ferruginea(intestines)	epidemic materials	Chifeng，Inner Mongolia autonomous region, China	lsaA、efrB、emeA、CRP、efrA、parE	Hcp、VgrG、ImpB、ImpC、ImpG、ImpH、ImpI、VasD、ImpJ、ImpK、VasG、vasH、vasI、vasJ、impL, vasK, icmF、vasL、K11905
C8C_2	2018.8.23	vibrio cholerae	Tadorna ferruginea(intestines)	epidemic materials	Chifeng，Inner Mongolia autonomous region, China	parE 、CRP	Hcp、VgrG、ImpB、ImpC、ImpG、ImpH、ImpI、VasD、ImpJ、ImpK、VasG、vasH、vasI、vasJ、impL, vasK, icmF、vasL、K11905
C11G_R	2018.8.23	vibrio cholerae	Anas zonorhyncha(liver)	epidemic materials	Chifeng，Inner Mongolia autonomous region, China	parE 、CRP	Hcp、VgrG、ImpB、ImpC、ImpG、ImpH、ImpI、VasD、ImpJ、ImpK、VasG、vasH、vasI、vasJ、impL, vasK, icmF、vasL、K11905
C11C_1	2018.8.23	vibrio cholerae	Anas zonorhyncha(intestines)	epidemic materials	Chifeng，Inner Mongolia autonomous region, China	lsaA、efrB、CRP、efrA、parE	Hcp、VgrG、ImpB、ImpC、ImpG、ImpH、ImpI、VasD、ImpJ、ImpK、VasG、vasH、vasI、vasJ、impL, vasK, icmF、vasL、K11905
C11S_2	2018.8.23	vibrio cholerae	Anas zonorhyncha(kidney)	epidemic materials	Chifeng，Inner Mongolia autonomous region, China	parE 、CRP	Hcp、VgrG、ImpB、ImpC、ImpG、ImpH、ImpI、VasD、ImpJ、ImpK、VasG、vasH、vasI、vasJ、impL, vasK, icmF、vasL、K11905
C18S_a	2018.8.30	vibrio cholerae	Tadorna ferruginea(kidney)	epidemic materials	Chifeng，Inner Mongolia autonomous region, China	parE 、CRP	Hcp、VgrG、ImpB、ImpC、ImpG、ImpH、ImpI、VasD、ImpJ、ImpK、VasG、vasH、vasI、vasJ、impL, vasK, icmF、vasL、K11905
C18p_2	2018.8.30	vibrio cholerae	Tadorna ferruginea(spleen)	epidemic materials	Chifeng，Inner Mongolia autonomous region, China	msbA、parE、CpxR、GlpT、CRP、tet(J)、lsaA、cat、efrB、emeA、efrA、TaeA	Hcp、VgrG、ImpB、ImpC、ImpG、ImpH、ImpI、VasD、ImpJ、ImpK、VasG、vasH、vasI、vasJ、impL, vasK, icmF、vasL、K11905
C18F_2	2018.8.30	vibrio cholerae	Tadorna ferruginea(lung)	epidemic materials	Chifeng，Inner Mongolia autonomous region, China	msbA、parE、CpxR、GlpT、CRP、tet(J)、lsaA、cat、efrB、emeA、efrA	Hcp、VgrG、ImpB、ImpC、ImpG、ImpH、ImpI、VasD、ImpJ、ImpK、VasG、vasH、vasI、vasJ、impL, vasK, icmF、vasL、K11905
C18x_2	2018.8.30	vibrio cholerae	Tadorna ferruginea(heart)	epidemic materials	Chifeng，Inner Mongolia autonomous region, China	msbA、parE、CpxR、GlpT、CRP、tet(J)、lsaA、cat、efrB、emeA、efrA、TaeA	Hcp、VgrG、ImpB、ImpC、ImpG、ImpH、ImpI、VasD、ImpJ、ImpK、VasG、vasH、vasI、vasJ、impL, vasK, icmF、vasL、K11905
C18s_b	2018.8.30	vibrio cholerae	Tadorna ferruginea(kidney)	epidemic materials	Chifeng，Inner Mongolia autonomous region, China	parE 、CRP	Hcp、VgrG、ImpB、ImpC、ImpG、ImpH、ImpI、VasD、ImpJ、ImpK、VasG、vasH、vasI、vasJ、impL, vasK, icmF、vasL、K11905
C18s_2	2018.8.30	vibrio cholerae	Tadorna ferruginea(kidney)	epidemic materials	Chifeng，Inner Mongolia autonomous region, China	efrA、emeA、lsaA、efrB、CRP、parE	Hcp、VgrG、ImpB、ImpC、ImpG、ImpH、ImpI、VasD、ImpJ、ImpK、VasG、vasH、vasI、vasJ、impL, vasK, icmF、vasL、K11905
C18c_3	2018.8.30	vibrio cholerae	Tadorna ferruginea(intestines)	epidemic materials	Chifeng，Inner Mongolia autonomous region, China	efrA、emeA、lsaA、efrB、CRP、parE	Hcp、VgrG、ImpB、ImpC、ImpG、ImpH、ImpI、VasD、ImpJ、ImpK、VasG、vasH、vasI、vasJ、impL, vasK, icmF、vasL、K11905
C18G_a	2018.8.30	vibrio cholerae	Tadorna ferruginea(liver)	epidemic materials	Chifeng，Inner Mongolia autonomous region, China	efrB、dfrE、efrA、parE、CRP、efrB、lasA	Hcp、VgrG、ImpB、ImpC、ImpG、ImpH、ImpI、VasD、ImpJ、ImpK、VasG、vasH、vasI、vasJ、impL, vasK, icmF、vasL、K11905
C18F_b	2018.8.30	vibrio cholerae	Tadorna ferruginea(lung)	epidemic materials	Chifeng，Inner Mongolia autonomous region, China	efrA、emeA、lsaA、efrB、CRP、parE	Hcp、VgrG、ImpB、ImpC、ImpG、ImpH、ImpI、VasD、ImpJ、ImpK、VasG、vasH、vasI、vasJ、impL, vasK, icmF、vasL、K11905
C18G_b	2018.8.30	vibrio cholerae	Tadorna ferruginea(liver)	epidemic materials	Chifeng，Inner Mongolia autonomous region, China	efrA、emeA、lsaA、efrB、CRP、parE	Hcp、VgrG、ImpB、ImpC、ImpG、ImpH、ImpI、VasD、ImpJ、ImpK、VasG、vasH、vasI、vasJ、impL, vasK, icmF、vasL、K11905
C18c_a	2018.8.30	vibrio cholerae	Tadorna ferruginea(intestines)	epidemic materials	Chifeng，Inner Mongolia autonomous region, China	dfrE、parE、efrB、efrA、emeA、CRP、lsaA	Hcp、VgrG、ImpB、ImpC、ImpG、ImpH、ImpI、VasD、ImpJ、ImpK、VasG、vasH、vasI、vasJ、impL, vasK, icmF、vasL、K11905
C18x_b	2018.8.30	vibrio cholerae	Tadorna ferruginea(heart)	epidemic materials	Chifeng，Inner Mongolia autonomous region, China	parE 、CRP	Hcp、VgrG、ImpB、ImpC、ImpG、ImpH、ImpI、VasD、ImpJ、ImpK、VasG、vasH、vasI、vasJ、impL, vasK, icmF、vasL、K11905
C19p_c	2018.8.30	vibrio cholerae	Tadorna ferruginea(spleen)	epidemic materials	Chifeng，Inner Mongolia autonomous region, China	parE 、CRP	Hcp、VgrG、ImpB、ImpC、ImpG、ImpH、ImpI、VasD、ImpJ、ImpK、VasG、vasH、vasI、vasJ、impL, vasK, icmF、vasL、K11905
C19F_3	2018.8.30	vibrio cholerae	Tadorna ferruginea(lung)	epidemic materials	Chifeng，Inner Mongolia autonomous region, China	parE 、CRP	Hcp、VgrG、ImpB、ImpC、ImpG、ImpH、ImpI、VasD、ImpJ、ImpK、VasG、vasH、vasI、vasJ、impL, vasK, icmF、vasL、K11905
C19c_a	2018.8.30	vibrio cholerae	Tadorna ferruginea(intestines)	epidemic materials	Chifeng，Inner Mongolia autonomous region, China	parE 、CRP	Hcp、VgrG、ImpB、ImpC、ImpG、ImpH、ImpI、VasD、ImpJ、ImpK、VasG、vasH、vasI、vasJ、impL, vasK, icmF、vasL、K11905
C19c_B	2018.8.30	vibrio cholerae	Tadorna ferruginea(intestines)	epidemic materials	Chifeng，Inner Mongolia autonomous region, China	parE 、CRP	Hcp、VgrG、ImpB、ImpC、ImpG、ImpH、ImpI、VasD、ImpJ、ImpK、VasG、vasH、vasI、vasJ、impL, vasK, icmF、vasL、K11905
C19G_b	2018.8.30	vibrio cholerae	Tadorna ferruginea(liver)	epidemic materials	Chifeng，Inner Mongolia autonomous region, China	parE 、CRP	Hcp、VgrG、ImpB、ImpC、ImpG、ImpH、ImpI、VasD、ImpJ、ImpK、VasG、vasH、vasI、vasJ、impL, vasK, icmF、vasL、K11905
C19F_1	2018.8.30	vibrio cholerae	Tadorna ferruginea(lung)	epidemic materials	Chifeng，Inner Mongolia autonomous region, China	efrA、emeA、lsaA、efrB、CRP、parE	Hcp、VgrG、ImpB、ImpC、ImpG、ImpH、ImpI、VasD、ImpJ、ImpK、VasG、vasH、vasI、vasJ、impL, vasK, icmF、vasL、K11905
C19S_b	2018.8.30	vibrio cholerae	Tadorna ferruginea(kidney)	epidemic materials	Chifeng，Inner Mongolia autonomous region, China	parE 、CRP	Hcp、VgrG、ImpB、ImpC、ImpG、ImpH、ImpI、VasD、ImpJ、ImpK、VasG、vasH、vasI、vasJ、impL, vasK, icmF、vasL、K11905
C19x_a	2018.8.30	vibrio cholerae	Tadorna ferruginea(heart)	epidemic materials	Chifeng，Inner Mongolia autonomous region, China	parE 、CRP	Hcp、VgrG、ImpB、ImpC、ImpG、ImpH、ImpI、VasD、ImpJ、ImpK、VasG、vasH、vasI、vasJ、impL, vasK, icmF、vasL、K11905
C19c_1	2018.8.30	vibrio cholerae	Tadorna ferruginea(intestines)	epidemic materials	Chifeng，Inner Mongolia autonomous region, China	parE 、CRP	Hcp、VgrG、ImpB、ImpC、ImpG、ImpH、ImpI、VasD、ImpJ、ImpK、VasG、vasH、vasI、vasJ、impL, vasK, icmF、vasL、K11905
C19x_b	2018.8.30	vibrio cholerae	Tadorna ferruginea(heart)	epidemic materials	Chifeng，Inner Mongolia autonomous region, China	parE 、CRP	Hcp、VgrG、ImpB、ImpC、ImpG、ImpH、ImpI、VasD、ImpJ、ImpK、VasG、vasH、vasI、vasJ、impL, vasK, icmF、vasL、K11905
C19G_a	2018.8.30	vibrio cholerae	Tadorna ferruginea(liver)	epidemic materials	Chifeng，Inner Mongolia autonomous region, China	efrA、emeA、lsaA、efrB、CRP、parE	Hcp、VgrG、ImpB、ImpC、ImpG、ImpH、ImpI、VasD、ImpJ、ImpK、VasG、vasH、vasI、vasJ、impL, vasK, icmF、vasL、K11905
C19p_b	2018.8.30	vibrio cholerae	Tadorna ferruginea(spleen)	epidemic materials	Chifeng，Inner Mongolia autonomous region, China	parE 、CRP	Hcp、VgrG、ImpB、ImpC、ImpG、ImpH、ImpI、VasD、ImpJ、ImpK、VasG、vasH、vasI、vasJ、impL, vasK, icmF、vasL、K11905
C2W	2018.8.30	vibrio cholerae	water	water	Chifeng，Inner Mongolia autonomous region, China	efrA、parE、efrB、AAC(6')-Iid、CRP	Hcp、VgrG、ImpB、ImpC、ImpG、ImpH、ImpI、VasD、ImpJ、ImpK、VasG、vasH、vasI、vasJ、impL, vasK, icmF、vasL、K11905
C7W	2018.8.30	vibrio cholerae	water	water	Chifeng，Inner Mongolia autonomous region, China	CRP、lsaA、efrB、emeA、efrA、parE	Hcp、VgrG、ImpB、ImpC、ImpG、ImpH、ImpI、VasD、ImpJ、ImpK、VasG、vasH、vasI、vasJ、impL, vasK, icmF、vasL、K11905
C16_2_290	2017.8.4	vibrio cholerae	Phalacrocorax	epidemic materials	Wuliangsuhai，Inner Mongolia autonomous region, China	catB9、CRP、parE	Hcp、VgrG、ImpB、ImpC、ImpG、ImpH、ImpI、VasD、ImpJ、ImpK、VasG、vasH、vasI、vasJ、impL, vasK, icmF、vasL、K11905
M4G_2	2018.8.23	vibrio metschnikovii	Himantopus mexicanus(liver)	epidemic materials	Chifeng，Inner Mongolia autonomous region, China	tet34、CRP	none
M5C_1	2018.8.23	vibrio metschnikovii	Pochard(intestines)	epidemic materials	Chifeng，Inner Mongolia autonomous region, China	tet34、CRP、CARB-2	none
M5C_2	2018.8.23	vibrio metschnikovii	Pochard(intestines)	epidemic materials	Chifeng，Inner Mongolia autonomous region, China	tet34、CRP	none
M7S_1	2018.8.23	vibrio metschnikovii	Larus argentatus(kidney)	epidemic materials	Chifeng，Inner Mongolia autonomous region, China	tet34、CRP	none
M7C_1	2018.8.23	vibrio metschnikovii	Larus argentatus(intestines)	epidemic materials	Chifeng，Inner Mongolia autonomous region, China	tet34、CRP	none
M9G_2	2018.8.23	vibrio metschnikovii	Tadorna ferruginea(liver)	epidemic materials	Chifeng，Inner Mongolia autonomous region, China	tet34、CRP	none
M11F_1	2018.8.23	vibrio metschnikovii	Anas poecilorhyncha(lung)	epidemic materials	Chifeng，Inner Mongolia autonomous region, China	tet34、CRP	none
M12C	2018.8.30	vibrio metschnikovii	Pochard(intestines)	epidemic materials	Chifeng，Inner Mongolia autonomous region, China	tet34、CRP	none
M13F	2018.8.30	vibrio metschnikovii	Aix galericulata(lung)	epidemic materials	Chifeng，Inner Mongolia autonomous region, China	tet34、CRP	Hcp、VgrG、ImpB、ImpC、ImpG、ImpH、ImpI、VasD、ImpJ、ImpK、VasG、vasH、vasI、vasJ、impL, vasK, icmF、vasL、K11905
M14Y	2018.8.30	vibrio metschnikovii	Tadorna ferruginea(Pancreas)	epidemic materials	Chifeng，Inner Mongolia autonomous region, China	tet34、CRP	none
M14Y_1	2018.8.30	vibrio metschnikovii	Tadorna ferruginea(Pancreas)	epidemic materials	Chifeng，Inner Mongolia autonomous region, China	tet34、CRP	none
M17C_1	2018.8.30	vibrio metschnikovii	Migratory birds(intestines)	epidemic materials	Chifeng，Inner Mongolia autonomous region, China	tet34、CRP	none
M19C_2	2018.8.30	vibrio metschnikovii	Tadorna ferruginea(intestines)	epidemic materials	Chifeng，Inner Mongolia autonomous region, China	tet34、CRP	none
M19C_6	2018.8.30	vibrio metschnikovii	Tadorna ferruginea(intestines)	epidemic materials	Chifeng，Inner Mongolia autonomous region, China	tet34、CRP	none
M1W	2018.8.30	vibrio metschnikovii	water	water	Chifeng，Inner Mongolia autonomous region, China	tet34、CRP	none
M3W	2018.8.30	vibrio metschnikovii	water	water	Chifeng，Inner Mongolia autonomous region, China	tet34、CRP	none
MH3GW	2018.8.30	vibrio metschnikovii	water	water	Chifeng，Inner Mongolia autonomous region, China	tet34、CRP	none
MNW	2018.8.30	vibrio metschnikovii	water	water	Chifeng，Inner Mongolia autonomous region, China	tet34、CRP	none
MNW_3	2018.8.30	vibrio metschnikovii	water	water	Chifeng，Inner Mongolia autonomous region, China	tet34、CRP	none
M3X	2019.7	vibrio metschnikovii	Larus ridibundus	feaces	Chifeng，Inner Mongolia autonomous region, China	tet34、CRP	none
M7D	2019.7	vibrio metschnikovii	Larus ridibundus	feaces	Chifeng，Inner Mongolia autonomous region, China	tet34、CRP	none
M8D	2019.7	vibrio metschnikovii	Larus ridibundus	feaces	Chifeng，Inner Mongolia autonomous region, China	tet34、CRP	none
M9D	2019.7	vibrio metschnikovii	Larus ridibundus	feaces	Chifeng，Inner Mongolia autonomous region, China	tet34、CRP	ImpB、ImpC、ImpG、ImpH、ImpI、VasD、ImpJ、ImpK、VasG、vasH、vasI、vasJ、impL, vasK, icmF、vasL、K11905
M14D	2019.7	vibrio metschnikovii	Larus ridibundus	feaces	Chifeng，Inner Mongolia autonomous region, China	tet34、CRP	none
M15D	2019.7	vibrio metschnikovii	Larus ridibundus	feaces	Chifeng，Inner Mongolia autonomous region, China	tet34、CRP	none
M16X	2019.7	vibrio metschnikovii	Larus ridibundus	feaces	Chifeng，Inner Mongolia autonomous region, China	tet34、CRP	none
M19X	2019.7	vibrio metschnikovii	Larus ridibundus	feaces	Chifeng，Inner Mongolia autonomous region, China	tet34、CRP	none
M21D	2019.7	vibrio metschnikovii	Larus ridibundus	feaces	Chifeng，Inner Mongolia autonomous region, China	tet34、CRP	none
M26X	2019.7	vibrio metschnikovii	Larus ridibundus	feaces	Chifeng，Inner Mongolia autonomous region, China	tet34、CRP	none
M27D	2019.7	vibrio metschnikovii	Larus ridibundus	feaces	Chifeng，Inner Mongolia autonomous region, China	tet34、CRP	none
M28D	2019.7	vibrio metschnikovii	Larus ridibundus	feaces	Chifeng，Inner Mongolia autonomous region, China	tet34、CRP	ImpB、ImpC、ImpG、ImpH、ImpI、VasD、ImpJ、ImpK、VasG、vasH、vasI、vasJ、impL, vasK, icmF、vasL、K11905
M29D	2019.7	vibrio metschnikovii	Larus ridibundus	feaces	Chifeng，Inner Mongolia autonomous region, China	tet34、CRP、CARB-2	ImpB、ImpC、ImpG、ImpH、ImpI、VasD、ImpJ、ImpK、VasG、vasH、vasI、vasJ、impL, vasK, icmF、vasL、K11905
M19_1W	2019.7	vibrio metschnikovii	water	water	Chifeng，Inner Mongolia autonomous region, China	tet34、CRP	none
M19_6WC	2019.7	vibrio metschnikovii	Aquatic plant	Aquatic plant	Chifeng，Inner Mongolia autonomous region, China	tet34、CRP	none
